# Supplementary material for: COVID-19 Vaccine Hesitancy among English-Speaking Pregnant Women Living in Rural Western United States
Source: Vaccines (Basel). 2023 Jun 16;11(6):1108. doi: 10.3390/vaccines11061108 (PMC10304157; doi:10.3390/vaccines11061108)
Supplement: Supplementary file 1 [file vaccines-11-01108-s001.zip]

Archive with 1 entries (1 files):
- vaccines-2412965-SI.pdf
